# Supplementary material for: Investigation of Leoligin Derivatives as NF-κΒ Inhibitory Agents
Source: Biomedicines. 2021 Dec 28;10(1):62. doi: 10.3390/biomedicines10010062 (PMC8773117; doi:10.3390/biomedicines10010062)
Supplement: Supplementary file 1 [file biomedicines-10-00062-s001.zip]

Archive with 1 entries (1 files):
- biomedicines-1453998-supplementary.pdf
